# Supplementary material for: MR-Imaging in Osteoarthritis: Current Standard of Practice and Future Outlook
Source: Diagnostics (Basel). 2023 Aug 3;13(15):2586. doi: 10.3390/diagnostics13152586 (PMC10417111; doi:10.3390/diagnostics13152586)
Supplement: Supplementary file 1 [file diagnostics-13-02586-s001.zip]

Archive with 1 entries (1 files):
- diagnostics-2503032-supplementary.xlsx
