# Supplementary material for: MR-Imaging in Osteoarthritis: Current Standard of Practice and Future Outlook
Source: Diagnostics (Basel). 2023 Aug 3;13(15):2586. doi: 10.3390/diagnostics13152586 (PMC10417111; doi:10.3390/diagnostics13152586)
Supplement: Supplementary file 1 [file diagnostics-13-02586-s001.zip › diagnostics-2503032-supplementary.xlsx]

## Sheet: Tabelle1
PMID	Title	Authors	Journal	Outcome parameters	Reason for Exclusion
36610110	Effect of Curcuma longa extract on serum inflammatory markers and MRI-based synovitis in knee osteoarthritis: secondary analyses from the CurKOA randomised trial	Wang Z, Winzenberg T, Singh A, Aitken D, Blizzard L, Boesen M, Oei EHG, van Zadelhoff TA, Parameswaran V, Ding C, Jones R, Antony B.	Phytomedicine. 2023 Jan	synovial thickness score
36433662	The effect of specific bioactive collagen peptides on function and muscle remodeling during human resistance training	Balshaw TG, Funnell MP, McDermott E, Maden-Wilkinson TM, Abela S, Quteishat B, Edsey M, James LJ, Folland JP.	Acta Physiol (Oxf). 2023 Feb	muscle volume	Knee-MRI not used as an outcome parameter
36397054	Structural tissue damage and 24-month progression of semi-quantitative MRI biomarkers of knee osteoarthritis in the IMI-APPROACH cohort	Roemer FW, Jansen M, Marijnissen ACA, Guermazi A, Heiss R, Maschek S, Lalande A, Blanco FJ, Berenbaum F, van de Stadt LA, Kloppenburg M, Haugen IK, Ladel CH, Bacardit J, Wisser A, Eckstein F, Lafeber FPJG, Weinans HH, Wirth W.	BMC Musculoskelet Disord. 2022 Nov 17	MOAKS
35674255	Intra-articular Injection of Mesenchymal Stem Cells After High Tibial Osteotomy in Osteoarthritic Knee: Two-Year Follow-up of Randomized Control Trial	Kim JH, Kim KI, Yoon WK, Song SJ, Jin W.	Stem Cells Transl Med	MOCART, MOAKS
36336198	Test-retest precision and longitudinal cartilage thickness loss in the IMI-APPROACH cohort	Wirth W, Maschek S, Marijnissen ACA, Lalande A, Blanco FJ, Berenbaum F, van de Stadt LA, Kloppenburg M, Haugen IK, Ladel CH, Bacardit J, Wisser A, Eckstein F, Roemer FW, Lafeber FPJG, Weinans HH, Jansen M.	Osteoarthritis Cartilage	cartilage thickness
36334697	Prediction of knee pain improvement over two years for knee osteoarthritis using a dynamic nomogram based on MRI-derived radiomics: a proof-of-concept study	Lin T, Peng S, Lu S, Fu S, Zeng D, Li J, Chen T, Fan T, Lang C, Feng S, Ma J, Zhao C, Antony B, Cicuttini F, Quan X, Zhu Z, Ding C.	Osteoarthritis Cartilage	radiomics features MRI
36328403	Evidence of ACL healing on MRI following ACL rupture treated with rehabilitation alone may be associated with better patient-reported outcomes: a secondary analysis from the KANON trial	Filbay SR, Roemer FW, Lohmander LS, Turkiewicz A, Roos EM, Frobell R, Englund M.	Br J Sports Med. 2023 Jan	ACLOAS
36259724	Effects of Initial Graft Tension and Patient Sex on Knee Osteoarthritis Outcomes After ACL Reconstruction: A Randomized Controlled Clinical Trial With 10- to 12-Year Follow-up	Costa MQ, Badger GJ, Chrostek CA, Carvalho OD, Faiola SL, Fadale PD, Hulstyn MJ, Gil HC, Shalvoy RM, Fleming BC.	Am J Sports Med. 2022 Nov	WORMS
36079832	Associations of Dietary Macroelements with Knee Joint Structures, Symptoms, Quality of Life, and Comorbid Conditions in People with Symptomatic Knee Osteoarthritis	Zhang Y, Chen T, Luo P, Li S, Zhu J, Xue S, Cao P, Zhu Z, Li J, Wang X, Wluka AE, Cicuttini F, Ruan G, Ding C.	Nutrients. 2022 Aug 30	cartilage volume, Outerbridge, WORMS, effusion synovitis volume
36078628	Comparative Study of the Efficacy of Hyaluronic Acid, Dry Needling and Combined Treatment in Patellar Osteoarthritis-Single-Blind Randomized Clinical Trial	Saornil JV, Sánchez Milá Z, Campón Chekroun AM, Baraja Vegas L, Vicente Mampel J, Frutos Llanes R, Barragán Casas JM, Rodríguez-Sanz D.	Int J Environ Res Public Health. 2022 Sep 1	MRI for Diagnosis	Knee-MRI for Diagnosis
36064432	Clinical benefit of high tibial osteotomy combined with the intervention of platelet-rich plasma for severe knee osteoarthritis	Dong C, Zhao C, Wang F.	J Orthop Surg Res. 2022 Sep 5	cartilage thickness
35984721	Microfragmented Adipose Tissue Versus Platelet-Rich Plasma for the Treatment of Knee Osteoarthritis: A Prospective Randomized Controlled Trial at 2-Year Follow-up	Zaffagnini S, Andriolo L, Boffa A, Poggi A, Cenacchi A, Busacca M, Kon E, Filardo G, Di Martino A.	Am J Sports Med. 2022 Sep	WORMS
35856397	Clinical and laboratory findings following transplantation of allogeneic adipose-derived mesenchymal stromal cells in knee osteoarthritis, a brief report	Sadri B, Tamimi A, Nouraein S, Bagheri Fard A, Mohammadi J, Mohammadpour M, Hassanzadeh M, Bajouri A, Madani H, Barekat M, Karimi Torshizi S, Malek M, Ghorbani Liastani M, Beheshti Maal A, Niknejadi M, Vosough M.	Connect Tissue Res. 2022 Nov	MRI assessment (no further information)
35804406	A randomized, parallel control and multicenter clinical trial of evidence-based traditional Chinese medicine massage treatment VS External Diclofenac Diethylamine Emulgel for the treatment of knee osteoarthritis	Wen-Yue W, Ying-Peng X, Quan-Mao D, Li-Min X, De-Zhi W, Yang B, Li-Su W, Yu-Bin L, Zhi-Jun N, Yan-Xu M, Wu-Zhong C, Li-Qun B, Yang L, Li-Kun J.	Trials. 2022 Jul 8	Recht criteria, cartilage volume and thickness	Study Protocol
35780725	Effect of zoledronic acid with or without methylprednisolone on 3D bone area and bone shape in patients with symptomatic knee osteoarthritis: A post-hoc analysis of the ZAP2 trial	Cai G, Laslett LL, Bowes MA, Conaghan PG, Cicuttini F, Wluka AE, March L, Hill C, Winzenberg T, Jones G, Aitken D.	Semin Arthritis Rheum. 2022 Oct	bone area, B-Score
35754261	The efficacy of low-intensity pulsed ultrasound on articular cartilage and clinical evaluations in patients with knee osteoarthritis	Jo NG, Ko MH, Won YH, Park SH, Seo JH, Kim GW.	J Back Musculoskelet Rehabil. 2022	cartilage thickness
35638918	No Benefit to Platelet-rich Plasma Over Placebo Injections in Terms of Pain or Function in Patients with Hemophilic Knee Arthritis: A Randomized Trial	Duan W, Su X, Yu Z, Jiang M, Zhao L, Giannoudis PV, Guo JJ.	Clin Orthop Relat Res. 2022 Dec 1	MRI for Diagnosis	Knee-MRI for Diagnosis
35354310	Treatment of Large Cartilage Defects in the Knee by Hydrogel-Based Autologous Chondrocyte Implantation: Two-Year Results of a Prospective, Multicenter, Single-Arm Phase III Trial	Niemeyer P, Hanus M, Belickas J, László T, Gudas R, Fiodorovas M, Cebatorius A, Pastucha M, Hoza P, Magos K, Izadpanah K, Paša L, Vásárhelyi G, Sisák K, Mohyla M, Farkas C, Kessler O, Kybal S, Spiro R, Köhler A, Kirner A, Trattnig S, Gaissmaier C.	Cartilage. 2022 Jan-Mar	MOCART
35304614	GAUCHO - Trial Genicular Artery Embolization Using Imipenem/Cilastatin vs. Microsphere for Knee Osteoarthritis: A Randomized Controlled Trial	Correa MP, Motta-Leal-Filho JM, Lugokeski R, Mezzomo M, Leite LR.	Cardiovasc Intervent Radiol. 2022 Jul	WORMS
35258579	Effect of Pulsed Low-Intensity Ultrasonography on Symptom Relief and Tibiofemoral Articular Cartilage Thickness Among Veterans Affairs Enrollees With Knee Osteoarthritis: A Randomized Clinical Trial	Sawitzke AD, Jackson CG, Carlson K, Bizien MD, Leiner M, Reda DJ, Sindowski T, Hanrahan C, Spencer RG, Kwoh CK, Lee SJ, Hose K, Robin L, Cain DW, Taylor MD, Bangerter N, Finco M, Clegg DO.	JAMA Netw Open. 2022 Mar 1	cartilage thickness
35238765	Symptomatic and structural benefit of cathepsin K inhibition by MIV-711 in a subgroup with unilateral pain: post-hoc analysis of a randomised phase 2a clinical trial	Bihlet AR, Byrjalsen I, Andersen JR, Öberg F, Herder C, Bowes MA, Conaghan PG.	Clin Exp Rheumatol. 2022 May	bone area, cartilage thickness
35118156	The Effect of Autologous Adipose-Derived Stromal Vascular Fractions on Cartilage Regeneration Was Quantitatively Evaluated Based on the 3D-FS-SPGR Sequence: A Clinical Trial Study	Zhang Y, Bi Q, Luo J, Tong Y, Yu T, Zhang Q.	Biomed Res Int. 2022 Jan 25	thickness and volume of cartilage defect
34812863	Effect of Intra-articular Platelet-Rich Plasma vs Placebo Injection on Pain and Medial Tibial Cartilage Volume in Patients With Knee Osteoarthritis: The RESTORE Randomized Clinical Trial	Bennell KL, Paterson KL, Metcalf BR, Duong V, Eyles J, Kasza J, Wang Y, Cicuttini F, Buchbinder R, Forbes A, Harris A, Yu SP, Connell D, Linklater J, Wang BH, Oo WM, Hunter DJ.	JAMA. 2021 Nov 23	cartilage volume
34802087	A clinical model for predicting knee replacement in early-stage knee osteoarthritis: data from osteoarthritis initiative	Wu R, Ma Y, Yang Y, Li M, Zheng Q, Fu G.	Clin Rheumatol. 2022 Apr	presence of individual OA features
34636838	Tapentadol effects on brain response to pain in sensitized patients with knee osteoarthritis	Pujol J, Martínez-Vilavella G, Doreste A, Blanco-Hinojo L, Ojeda F, Llorente-Onaindia J, Polino L, Deus J, Monfort J.	Rheumatology (Oxford). 2022 May 30	MRI not used as an outcome parameter	Knee-MRI not used as an outcome parameter
34535197	Study TPX-100-5: intra-articular TPX-100 significantly delays pathological bone shape change and stabilizes cartilage in moderate to severe bilateral knee OA	McGuire D, Bowes M, Brett A, Segal NA, Miller M, Rosen D, Kumagai Y.	Arthritis Res Ther. 2021 Sep 17	B-Score, cartilage thickness, bone-area
34359996	Association between Markers of Synovial Inflammation, Matrix Turnover and Symptoms in Knee Osteoarthritis: A Cross-Sectional Study	Yang X, Thudium CS, Bay-Jensen AC, Karsdal MA, van Santen J, Arden NK, Perry TA, Kluzek S.	Cells. 2021 Jul 20	bone area
34265388	Arthroscopic Subchondral Drilling Followed by Injection of Peripheral Blood Stem Cells and Hyaluronic Acid Showed Improved Outcome Compared to Hyaluronic Acid and Physiotherapy for Massive Knee Chondral Defects: A Randomized Controlled Trial	Saw KY, Anz AW, Ng RC, Jee CS, Low SF, Dorvault C, Johnson KB.	Arthroscopy. 2021 Aug	presence of perimeniscal, suprapatellar synovitis
34202002	Atelocollagen-Embedded Chondrocyte Precursors as a Treatment for Grade-4 Cartilage Defects of the Femoral Condyle: A Case Series with up to 9-Year Follow-Up	Liu HC, Liu TT, Liu YL, Wang JH, Chang CH, Shih TT, Lin FH.	Biomolecules. 2021 Jun 25	MOCART
34059080	Safety and efficacy of umbilical cord-derived Wharton's jelly compared to hyaluronic acid and saline for knee osteoarthritis: study protocol for a randomized, controlled, single-blind, multi-center trial	Gupta A, Maffulli N, Rodriguez HC, Carson EW, Bascharon RA, Delfino K, Levy HJ, El-Amin SF 3rd.	J Orthop Surg Res. 2021 May 31	MOCART	Study Protocol
34048286	Arthroscopic Matrix-Assisted Autologous Chondrocyte Transplantation Versus Microfracture: A 6-Year Follow-up of a Prospective Randomized Trial	Ibarra C, Villalobos E, Madrazo-Ibarra A, Velasquillo C, Martinez-Lopez V, Izaguirre A, Olivos-Meza A, Cortes-Gonzalez S, Perez-Jimenez FJ, Vargas-Ramirez A, Franco-Sanchez G, Ibarra-Ibarra LG, Sierra-Suarez L, Almazan A, Ortega-Sanchez C, Trueba C, Martin FB, Arredondo-Valdes R, Chavez-Arias D.	Am J Sports Med. 2021 Jul	T2-mapping, MOCART
33962962	Long-term structural and symptomatic effects of intra-articular sprifermin in patients with knee osteoarthritis: 5-year results from the FORWARD study	Eckstein F, Hochberg MC, Guehring H, Moreau F, Ona V, Bihlet AR, Byrjalsen I, Andersen JR, Daelken B, Guenther O, Ladel C, Michaelis M, Conaghan PG.	Ann Rheum Dis. 2021 Aug	cartilage thickness
33887408	Intra-Articular Injection of Autologous Microfat and Platelet-Rich Plasma in the Treatment of Knee Osteoarthritis: A Double-Blind Randomized Comparative Study	Louis ML, Dumonceau RG, Jouve E, Cohen M, Djouri R, Richardet N, Jourdan E, Giraudo L, Dumoulin C, Grimaud F, George FD, Veran J, Sabatier F, Magalon J.	Arthroscopy. 2021 Oct	T2-mapping, ICRS-MRI classification
33844449	Effect of Atorvastatin on Knee Cartilage Volume in Patients With Symptomatic Knee Osteoarthritis: Results From a Randomized Placebo-Controlled Trial	Wang Y, Jones G, Hill C, Wluka AE, Forbes AB, Tonkin A, Hussain SM, Ding C, Cicuttini FM.	Arthritis Rheumatol. 2021 Nov	cartilage volume, BML grading, cartilage defects
33752164	The effects of sprifermin on symptoms and structure in a subgroup at risk of progression in the FORWARD knee osteoarthritis trial	Guehring H, Moreau F, Daelken B, Ladel C, Guenther O, Bihlet AR, Wirth W, Eckstein F, Hochberg M, Conaghan PG.	Semin Arthritis Rheum. 2021 Apr	cartilage thickness
33676015	Is meniscal status in the anterior cruciate ligament injured knee associated with change in bone surface area? An exploratory analysis of the KANON trial	Snoeker BAM, Bowes MA, Roemer FW, Turkiewicz A, Lohmander LS, Frobell RB, Englund M.	Osteoarthritis Cartilage. 2021 Jun	bone area
33570699	Patient-specific instruments do not show advantage over conventional instruments in unicompartmental knee arthroplasty at 2 year follow-up: a prospective, two-centre, randomised, double-blind, controlled trial	Leenders AM, Kort NP, Koenraadt KLM, van Geenen RCI, Most J, Kerens B, Boonen B, Schotanus MGM.	Knee Surg Sports Traumatol Arthrosc. 2022 Mar	MRI not used as an outcome parameter	Knee-MRI not used as an outcome parameter
33549723	Early anterior cruciate ligament reconstruction does not affect 5 year change in knee cartilage thickness: secondary analysis of a randomized clinical trial	Wirth W, Eckstein F, Culvenor AG, Hudelmaier MI, Stefan Lohmander L, Frobell RB.	Osteoarthritis Cartilage. 2021 Apr	cartilage thickness
33453514	The effect of exercise therapy on inflammatory activity assessed by MRI in knee osteoarthritis: Secondary outcomes from a randomized controlled trial	Bandak E, Boesen M, Bliddal H, Daugaard C, Hangaard S, Bartholdy C, Damm Nybing J, Kubassova O, Henriksen M.	Knee. 2021 Jan	synovitis volume, MOAKS, Synovitis-Score
33097941	Quantitative and semi-quantitative assessment of synovitis on MRI and the relationship with symptoms in symptomatic knee osteoarthritis	Perry TA, Yang X, van Santen J, Arden NK, Kluzek S.	Rheumatology (Oxford). 2021 Apr 6	synovial tissue volume, Synovitis-Score
32948200	Phase II multicenter randomized controlled clinical trial on the efficacy of intra-articular injection of autologous bone marrow mesenchymal stem cells with platelet rich plasma for the treatment of knee osteoarthritis	Lamo-Espinosa JM, Blanco JF, Sánchez M, Moreno V, Granero-Moltó F, Sánchez-Guijo F, Crespo-Cullel Í, Mora G, San Vicente DD, Pompei-Fernández O, Aquerreta JD, Núñez-Córdoba JM, Vitoria Sola M, Valentí-Azcárate A, Andreu EJ, Del Consuelo Del Cañizo M, Valentí-Nin JR, Prósper F.	J Transl Med. 2020 Sep 18	WORMS
32936595	Not Just for Joints: The Associations of Moderate-to-Vigorous Physical Activity and Sedentary Behavior with Brain Cortical Thickness	Falck RS, Hsu CL, Best JR, Li LC, Egbert AR, Liu-Ambrose T.	Med Sci Sports Exerc. 2020 Oct	cMRI	Knee-MRI not used as an outcome parameter
32926799	Effectiveness of Curcuma longa Extract for the Treatment of Symptoms and Effusion-Synovitis of Knee Osteoarthritis : A Randomized Trial	Wang Z, Jones G, Winzenberg T, Cai G, Laslett LL, Aitken D, Hopper I, Singh A, Jones R, Fripp J, Ding C, Antony B.	Ann Intern Med. 2020 Dec 1	synovitis volume
32870042	Autologous Protein Solution Injections for the Treatment of Knee Osteoarthritis: 3-Year Results	Kon E, Engebretsen L, Verdonk P, Nehrer S, Filardo G.	Am J Sports Med. 2020 Sep	MOAKS
32860991	Automated MRI assessment confirms cartilage thickness modification in patients with knee osteoarthritis: post-hoc analysis from a phase II sprifermin study	Brett A, Bowes MA, Conaghan PG, Ladel C, Guehring H, Moreau F, Eckstein F.	Osteoarthritis Cartilage. 2020 Nov	cartilage thickness
32855201	Arthroscopic partial meniscectomy for a degenerative meniscus tear: a 5 year follow-up of the placebo-surgery controlled FIDELITY (Finnish Degenerative Meniscus Lesion Study) trial	Sihvonen R, Paavola M, Malmivaara A, Itälä A, Joukainen A, Kalske J, Nurmi H, Kumm J, Sillanpää N, Kiekara T, Turkiewicz A, Toivonen P, Englund M, Taimela S, Järvinen TLN		MRI for detection of meniscal lesions	Knee-MRI for Diagnosis
32677876	Intra-articular injections of allogeneic human adipose-derived mesenchymal progenitor cells in patients with symptomatic bilateral knee osteoarthritis: a Phase I pilot study	Lu L, Dai C, Du H, Li S, Ye P, Zhang L, Wang X, Song Y, Togashi R, Vangsness CT, Bao C.	Regen Med. 2020 May	cartilage volume
32667270	Prospective Long-term Follow-up of Autologous Chondrocyte Implantation With Periosteum Versus Matrix-Associated Autologous Chondrocyte Implantation: A Randomized Clinical Trial	Barié A, Kruck P, Sorbi R, Rehnitz C, Oberle D, Walker T, Zeifang F, Moradi B.	Am J Sports Med. 2020 Jul	MOCART
32639610	Long-term outcomes of anterior cruciate ligament reconstruction surgery: 2020 OREF clinical research award paper	Fleming BC, Fadale PD, Hulstyn MJ, Shalvoy RM, Tung GA, Badger GJ.	J Orthop Res. 2021 May	ACL graft strenght	Unclear or non-OA-associated outcome
32619609	Evaluating the structural effects of intra-articular sprifermin on cartilage and non-cartilaginous tissue alterations, based on sqMRI assessment over 2 years	Roemer FW, Kraines J, Aydemir A, Wax S, Hochberg MC, Crema MD, Guermazi A.	Osteoarthritis Cartilage. 2020 Sep	WORMS, cartilage thickness
32617651	Subchondral bone or intra-articular injection of bone marrow concentrate mesenchymal stem cells in bilateral knee osteoarthritis: what better postpone knee arthroplasty at fifteen years? A randomized study	Hernigou P, Bouthors C, Bastard C, Flouzat Lachaniette CH, Rouard H, Dubory A.	Int Orthop. 2021 Feb	cartilage volume, Synovitis-Score
32322943	Human bone marrow mesenchymal stem cell injection in subchondral lesions of knee osteoarthritis: a prospective randomized study versus contralateral arthroplasty at a mean fifteen year follow-up	Hernigou P, Delambre J, Quiennec S, Poignard A.	Int Orthop. 2021 Feb	BML volume
32315057	Effect of Intravenous Zoledronic Acid on Tibiofemoral Cartilage Volume Among Patients With Knee Osteoarthritis With Bone Marrow Lesions: A Randomized Clinical Trial	Cai G, Aitken D, Laslett LL, Pelletier JP, Martel-Pelletier J, Hill C, March L, Wluka AE, Wang Y, Antony B, Blizzard L, Winzenberg T, Cicuttini F, Jones G.	JAMA. 2020 Apr 21	cartilage volume, BML size
32253481	ACL deficiency influences medio-lateral tibial alignment and knee varus-valgus during in vivo activities	Agostinone P, Di Paolo S, Grassi A, Pinelli E, Bontempi M, Bragonzoni L, Zaffagnini S.	Knee Surg Sports Traumatol Arthrosc. 2021 Feb	MRI not used as an outcome parameter	Knee-MRI not used as an outcome parameter
32242267	Validation of a new topographic classification of bone marrow lesions in the knee: the six-letter system	Compagnoni R, Lesman J, Ferrua P, Menon A, Minoli C, Gallazzi M, Domżalski M, Randelli P.	Knee Surg Sports Traumatol Arthrosc. 2021 Feb	classification system for BML
32184135	Development of osteoarthritis in patients with degenerative meniscal tears treated with exercise therapy or surgery: a randomized controlled trial	Berg B, Roos EM, Englund M, Kise NJ, Tiulpin A, Saarakkala S, Engebretsen L, Eftang CN, Holm I, Risberg MA.	Osteoarthritis Cartilage. 2020 Jul	MRI for detection of meniscal lesions	Knee-MRI for Diagnosis
32098758	Intra-articular sprifermin reduces cartilage loss in addition to increasing cartilage gain independent of location in the femorotibial joint: post-hoc analysis of a randomised, placebo-controlled phase II clinical trial	Eckstein F, Kraines JL, Aydemir A, Wirth W, Maschek S, Hochberg MC.	Ann Rheum Dis. 2020 Apr	thinning/thickening scores and ordered values, cartilage thickness
32078147	Intramuscular Clodronate in Long-Term Treatment of Symptomatic Knee Osteoarthritis: A Randomized Controlled Study	Frediani B, Toscano C, Falsetti P, Nicosia A, Pierguidi S, Migliore A, Giannotti S, Cantarini L, Conticini E.	Drugs R D. 2020 Mar	WORMS
32059954	All-Inside Quadrupled Semitendinosus Autograft Shows Stability Equivalent to Patellar Tendon Autograft Anterior Cruciate Ligament Reconstruction: Randomized Controlled Trial in Athletes 24 Years or Younger	Smith PA, Cook CS, Bley JA.	Arthroscopy. 2020 Jun	MRI for Diagnosis of acl tear	Knee-MRI for Diagnosis
32014493	The effect of weight loss on the progression of meniscal extrusion and size in knee osteoarthritis: a post-hoc analysis of the Intensive Diet and Exercise for Arthritis (IDEA) trial	Munugoda IP, Beavers DP, Wirth W, Aitken DA, Loeser RF, Miller GD, Lyles M, Carr JJ, Guermazi A, Hunter DJ, Messier SP, Eckstein F.	Osteoarthritis Cartilage. 2020 Apr	meniscal size, position and extrusion
31989258	Umbilical cord-derived mesenchymal stem cells for treating osteoarthritis of the knee: a single-arm, open-label study	Dilogo IH, Canintika AF, Hanitya AL, Pawitan JA, Liem IK, Pandelaki J.	Eur J Orthop Surg Traumatol. 2020 Jul	no MRI	Knee-MRI not used as an outcome parameter
31937352	KARAOKE: Krill oil versus placebo in the treatment of knee osteoarthritis: protocol for a randomised controlled trial	Laslett LL, Antony B, Wluka AE, Hill C, March L, Keen HI, Otahal P, Cicuttini FM, Jones G.	Trials. 2020 Jan 14	effusion-synovitis volume, cartilage defects, BMLs, cartilage volume, cartilage thickness , T2-mapping	Study Protocol
31937344	Statistical analysis plan for the 5-year and 10-year follow-up assessments of the FIDELITY trial	Sihvonen R, Kalske R, Englund M, Turkiewicz A, Toivonen P, Taimela S, Järvinen TLN		statistical analysis plan	Study Protocol
31887743	Disease-Modifying Effects of a Novel Cathepsin K Inhibitor in Osteoarthritis: A Randomized Controlled Trial	Conaghan PG, Bowes MA, Kingsbury SR, Brett A, Guillard G, Rizoska B, Sjögren N, Graham P, Jansson Å, Wadell C, Bethell R, Öhd J.	Ann Intern Med. 2020 Jan 21	bone area
31837946	Genicular Artery Embolization for the Treatment of Knee Pain Secondary to Osteoarthritis	Bagla S, Piechowiak R, Hartman T, Orlando J, Del Gaizo D, Isaacson A.	J Vasc Interv Radiol. 2020 Jul	MRI evaluation	Unclear or non-OA-associated outcome
31785390	Microfractures Versus a Porcine-Derived Collagen-Augmented Chondrogenesis Technique for Treating Knee Cartilage Defects: A Multicenter Randomized Controlled Trial	Kim MS, Chun CH, Wang JH, Kim JG, Kang SB, Yoo JD, Chon JG, Kim MK, Moon CW, Chang CB, Song IS, Ha JK, Choi NY, In Y.	Arthroscopy. 2020 Jun	MOCART
31771038	The effectiveness of knee osteoarthritis treatment by arthroscopic microfracture technique in combination with autologous bone marrow stem cells transplantation	Toan DD, Binh NT, Dung TT, Thuy LQ, Hoa ND, Long NH, Tung PS.	J Back Musculoskelet Rehabil. 2020	Noyes Score, cartilage volume
31656173	Exercise-induced pain changes associate with changes in muscle perfusion in knee osteoarthritis: exploratory outcome analyses of a randomised controlled trial	Bandak E, Boesen M, Bliddal H, Riis RGC, Nielsen SM, Klokker L, Bartholdy C, Nybing JD, Henriksen M.	BMC Musculoskelet Disord. 2019 Oct 27	knee muscle perfusion quantified by DCE-MRI
31653779	Does early anterior cruciate ligament reconstruction prevent development of meniscal damage? Results from a secondary analysis of a randomised controlled trial	Snoeker BA, Roemer FW, Turkiewicz A, Lohmander S, Frobell RB, Englund M.	Br J Sports Med. 2020 May	ACLOAS
31639063	Multi-compositional MRI evaluation of repair cartilage in knee osteoarthritis with treatment of allogeneic human adipose-derived mesenchymal progenitor cells	Zhao X, Ruan J, Tang H, Li J, Shi Y, Li M, Li S, Xu C, Lu Q, Dai C.	Stem Cell Res Ther. 2019 Oct 21	T1rho-mapping, T2-mapping, T2star-mapping, R2star-mapping, DWI, WORMS, cartilage volume
31613885	Implementing a structured model for osteoarthritis care in primary healthcare: A stepped-wedge cluster-randomised trial	Østerås N, Moseng T, van Bodegom-Vos L, Dziedzic K, Mdala I, Natvig B, Røtterud JH, Schjervheim UB, Vlieland TV, Andreassen Ø, Hansen JN, Hagen KB.	PLoS Med. 2019 Oct 15	referrall to mRI, not as outcome	Knee-MRI not used as an outcome parameter
31593273	Effect of Intra-Articular Sprifermin vs Placebo on Femorotibial Joint Cartilage Thickness in Patients With Osteoarthritis: The FORWARD Randomized Clinical Trial	Hochberg MC, Guermazi A, Guehring H, Aydemir A, Wax S, Fleuranceau-Morel P, Reinstrup Bihlet A, Byrjalsen I, Ragnar Andersen J, Eckstein F.	JAMA. 2019 Oct 8	cartilage thickness
31472246	Different exercise modalities relieve pain syndrome in patients with knee osteoarthritis and modulate the dorsolateral prefrontal cortex: A multiple mode MRI study	Liu J, Chen L, Tu Y, Chen X, Hu K, Tu Y, Lin M, Xie G, Chen S, Huang J, Liu W, Wu J, Xiao T, Wilson G, Lang C, Park J, Tao J, Kong J.	Brain Behav Immun. 2019 Nov	cMRI	Knee-MRI not used as an outcome parameter
31395306	Modulatory effects of different exercise modalities on the functional connectivity of the periaqueductal grey and ventral tegmental area in patients with knee osteoarthritis: a randomised multimodal magnetic resonance imaging study	Liu J, Chen L, Chen X, Hu K, Tu Y, Lin M, Huang J, Liu W, Wu J, Qiu Z, Zhu J, Li M, Park J, Wilson G, Lang C, Xie G, Tao J, Kong J.	Br J Anaesth. 2019 Oct	cMRI	Knee-MRI not used as an outcome parameter
31322024	Effect of physical therapy on early knee osteoarthritis with medial meniscal posterior tear assessed by MRI T2-mapping and 3D-to-2D registration technique: A prospective intervention study	Ikuta F, Takahashi K, Hashimoto S, Mochizuki Y, Yuzawa Y, Inanami H, Takai S.	Mod Rheumatol. 2020 Jul	T2-mapping (area of cartilage degeneration)
31298923	Complex Tears, Extrusion, and Larger Excision Are Prognostic Factors for Worse Outcomes 1 and 2 Years After Arthroscopic Partial Meniscectomy for Degenerative Meniscal Tears: A Secondary Explorative Study of the Surgically Treated Group From the Odense-Oslo Meniscectomy Versus Exercise (OMEX) Trial	Kise NJ, Aga C, Engebretsen L, Roos EM, Tariq R, Risberg MA.	Am J Sports Med. 2019 Aug	MRI for diagnosis	Knee-MRI for Diagnosis
31270591	Comparable clinical outcome and implant longevity after CT- or MRI-based patient-specific instruments for total knee arthroplasty: a 2-year follow-up of a RCT	Thijs E, Theeuwen D, Boonen B, van Haaren E, Hendrickx R, Vos R, Borghans R, Kort N, Schotanus MGM.	Knee Surg Sports Traumatol Arthrosc. 2020 Jun	MRI not used as an outcome parameter	Knee-MRI not used as an outcome parameter
31215422	Hyaluronan derivative HYMOVIS® increases cartilage volume and type ii collagen turnover in osteoarhritic knee: data from MOKHA study	Henrotin Y, Bannuru R, Malaise M, Ea HK, Confavreux C, Bentin J, Urbin-Choffray D, Conrozier T, Brasseur JP, Thomas P, Hick AC, Marinello A, Giordan N, Richette P.	BMC Musculoskelet Disord. 2019 Jun 18	cartilage volume
31207169	The Efficacy, Tolerability, and Joint Safety of Fasinumab in Osteoarthritis Pain: A Phase IIb/III Double-Blind, Placebo-Controlled, Randomized Clinical Trial	Dakin P, DiMartino SJ, Gao H, Maloney J, Kivitz AJ, Schnitzer TJ, Stahl N, Yancopoulos GD, Geba GP.	Arthritis Rheumatol. 2019 Nov	Presence of osteonecrosis
31194946	A Randomized Controlled Trial on the Effects of Low-Dose Extracorporeal Shockwave Therapy in Patients With Knee Osteoarthritis	Zhong Z, Liu B, Liu G, Chen J, Li Y, Chen J, Liu X, Hu Y.	Arch Phys Med Rehabil. 2019 Sep	T2-mapping
31187950	Early results of intra-articular micro-fragmented lipoaspirate treatment in patients with late stages knee osteoarthritis: a prospective study	Hudetz D, Borić I, Rod E, Jeleč Ž, Kunovac B, Polašek O, Vrdoljak T, Plečko M, Skelin A, Polančec D, Zenić L, Primorac D.	Croat Med J. 2019 Jun 13	classification of OA
31121294	Effect of cane use on bone marrow lesion volume in people with medial tibiofemoral knee osteoarthritis: randomized clinical trial	Van Ginckel A, Hinman RS, Wrigley TV, Hunter DJ, Marshall CJ, Duryea J, Melo L, Simic M, Kasza J, Robbins SR, Wallis JA, Bennell KL.	Osteoarthritis Cartilage. 2019 Sep	BML volume
31113476	Treatment of knee osteoarthritis with intra-articular injection of autologous adipose-derived mesenchymal progenitor cells: a prospective, randomized, double-blind, active-controlled, phase IIb clinical trial	Lu L, Dai C, Zhang Z, Du H, Li S, Ye P, Fu Q, Zhang L, Wu X, Dong Y, Song Y, Zhao D, Pang Y, Bao C.	Stem Cell Res Ther. 2019 May 21	cartilage volume
31096453	The effect of extracorporeal shock wave therapy on the treatment of moderate to severe knee osteoarthritis and cartilage lesion	Xu Y, Wu K, Liu Y, Geng H, Zhang H, Liu S, Qu H, Xing G.	Medicine (Baltimore). 2019 May	T2-mapping, CaLS
30987218	Time- and Kellgren⁻Lawrence Grade-Dependent Changes in Intra-Articularly Transplanted Stromal Vascular Fraction in Osteoarthritic Patients	Tran TDX, Wu CM, Dubey NK, Deng YH, Su CW, Pham TT, Thi Le PB, Sestili P, Deng WP.	Cells. 2019 Apr 3	Outerbridge classification
30964245	Bone Marrow Mesenchymal Stromal Cell Treatment in Patients with Osteoarthritis Results in Overall Improvement in Pain and Symptoms and Reduces Synovial Inflammation	Chahal J, Gómez-Aristizábal A, Shestopaloff K, Bhatt S, Chaboureau A, Fazio A, Chisholm J, Weston A, Chiovitti J, Keating A, Kapoor M, Ogilvie-Harris DJ, Syed KA, Gandhi R, Mahomed NN, Marshall KW, Sussman MS, Naraghi AM, Viswanathan S.	Stem Cells Transl Med. 2019 Aug	WORMS, Synovitis-Score, T2-mapping (Poor Cartilage Index)
30932360	Early Magnetic Resonance Imaging-Based Changes in Patients With Meniscal Tear and Osteoarthritis: Eighteen-Month Data From a Randomized Controlled Trial of Arthroscopic Partial Meniscectomy Versus Physical Therapy	Collins JE, Losina E, Marx RG, Guermazi A, Jarraya M, Jones MH, Levy BA, Mandl LA, Martin SD, Wright RW, Spindler KP, Katz JN		MOAKS
30835956	Intra-Articular Injection of Autologous Adipose Tissue-Derived Mesenchymal Stem Cells for the Treatment of Knee Osteoarthritis: A Phase IIb, Randomized, Placebo-Controlled Clinical Trial	Lee WS, Kim HJ, Kim KI, Kim GB, Jin W.	Stem Cells Transl Med. 2019 Jun	size and depth of cartilage defect, Noyes
30764805	Effect of Vitamin D supplementation on synovial tissue volume and subchondral bone marrow lesion volume in symptomatic knee osteoarthritis	Perry TA, Parkes MJ, Hodgson R, Felson DT, O'Neill TW, Arden NK.	BMC Musculoskelet Disord. 2019 Feb 14	synovial volume, BML volume
30762487	Adipose-derived mesenchymal stem cell therapy in the treatment of knee osteoarthritis: a randomized controlled trial	Freitag J, Bates D, Wickham J, Shah K, Huguenin L, Tenen A, Paterson K, Boyd R.	Regen Med. 2019 Mar	MOAKS
30712629	Comparison of Tunnel Enlargement and Clinical Outcome Between Bioabsorbable Interference Screws and Cortical Button-Post Fixation in Arthroscopic Double-Bundle Anterior Cruciate Ligament Reconstruction: A Prospective, Randomized Study With a Minimum Follow-Up of 2 Years	Chiang ER, Chen KH, Chih-Chang Lin A, Wang ST, Wu HT, Ma HL, Chang MC, Liu CL, Chen TH.	Arthroscopy. 2019 Feb	Measuring bone tunnel size on MRI	Unclear or non-OA-associated outcome
30672196	[Clinical effect and mechanism of heat sensitive moxibustion for knee joint synovitis]	Xu W, Zhang G.	Zhongguo Zhen Jiu. 2018 Nov 12	synovium thickness
30654120	Marked and rapid change of bone shape in acutely ACL injured knees - an exploratory analysis of the Kanon trial	Bowes MA, Lohmander LS, Wolstenholme CBH, Vincent GR, Conaghan PG, Frobell RB.	Osteoarthritis Cartilage. 2019 Apr	bone area
30653843	A Phase II Trial of Lutikizumab, an Anti-Interleukin-1α/β Dual Variable Domain Immunoglobulin, in Knee Osteoarthritis Patients With Synovitis	Fleischmann RM, Bliddal H, Blanco FJ, Schnitzer TJ, Peterfy C, Chen S, Wang L, Feng S, Conaghan PG, Berenbaum F, Pelletier JP, Martel-Pelletier J, Vaeterlein O, Kaeley GS, Liu W, Kosloski MP, Levy G, Zhang L, Medema JK, Levesque MC.	Arthritis Rheumatol. 2019 Jul	WORMS, DCE-MRI for synovitis
30644302	Evaluation of the use of autologous micro-fragmented adipose tissue in the treatment of knee osteoarthritis: preliminary results of a randomized controlled trial	Peretti GM, Ulivi M, De Girolamo L, Meroni V, Lombardo MD, Mangiavini L.	J Biol Regul Homeost Agents. 2018 Nov-Dec	radiological analysis, only preliminary results	Study Protocol
30609439	Results of a Phase II Study to Determine the Efficacy and Safety of Genetically Engineered Allogeneic Human Chondrocytes Expressing TGF-β1	Lee B, Parvizi J, Bramlet D, Romness DW, Guermazi A, Noh M, Sodhi N, Khlopas A, Mont MA.	J Knee Surg. 2020 Feb	WORMS
30592390	Umbilical Cord-Derived Mesenchymal Stromal Cells (MSCs) for Knee Osteoarthritis: Repeated MSC Dosing Is Superior to a Single MSC Dose and to Hyaluronic Acid in a Controlled Randomized Phase I/II Trial	Matas J, Orrego M, Amenabar D, Infante C, Tapia-Limonchi R, Cadiz MI, Alcayaga-Miranda F, González PL, Muse E, Khoury M, Figueroa FE, Espinoza F.	Stem Cells Transl Med. 2019 Mar	WORMS
30501629	The TeMPO trial (treatment of meniscal tears in osteoarthritis): rationale and design features for a four arm randomized controlled clinical trial	Sullivan JK, Irrgang JJ, Losina E, Safran-Norton C, Collins J, Shrestha S, Selzer F, Bennell K, Bisson L, Chen AT, Dawson CK, Gil AB, Jones MH, Kluczynski MA, Lafferty K, Lange J, Lape EC, Leddy J, Mares AV, Spindler K, Turczyk J, Katz JN.	BMC Musculoskelet Disord. 2018 Dec 1	MRI for detection of meniscal lesions or cartilage defects	Knee-MRI for Diagnosis
30366945	Effectiveness of low-dose radiation therapy on symptoms in patients with knee osteoarthritis: a randomised, double-blinded, sham-controlled trial	Mahler EAM, Minten MJ, Leseman-Hoogenboom MM, Poortmans PMP, Leer JWH, Boks SS, van den Hoogen FHJ, den Broeder AA, van den Ende CHM.	Ann Rheum Dis. 2019 Jan	synovial thickness, effusion-synovitis and Hoffa’s fat pad synovitis
30355362	A phase I-II controlled randomized trial using a promising novel cell-free formulation for articular cartilage regeneration as treatment of severe osteoarthritis of the knee	Delgado-Enciso I, Paz-Garcia J, Valtierra-Alvarez J, Preciado-Ramirez J, Almeida-Trinidad R, Guzman-Esquivel J, Mendoza-Hernandez MA, Garcia-Vega A, Soriano-Hernandez AD, Cortes-Bazan JL, Galvan-Salazar HR, Cabrera-Licona A, Rodriguez-Sanchez IP, Martinez-Fierro ML, Delgado-Enciso J, Paz-Michel B.	Eur J Med Res. 2018 Oct 24	cartilage volume
30195044	A novel method for assessing proximal tibiofibular joint on MR images in patients with knee osteoarthritis	Chang J, Zhu Z, Liao Z, Meng T, Zheng S, Cicuttini F, Winzenberg T, Wluka A, Jiang D, Han W, Ding C.	Osteoarthritis Cartilage. 2018 Dec	cartilage volume, cartilage defects (Outerbridge), WORMS (modified)
30160168	Quantitative T2 MRI Mapping and 12-Month Follow-up in a Randomized, Blinded, Placebo Controlled Trial of Bone Marrow Aspiration and Concentration for Osteoarthritis of the Knees	Shapiro SA, Arthurs JR, Heckman MG, Bestic JM, Kazmerchak SE, Diehl NN, Zubair AC, O'Connor MI.	Cartilage. 2019 Oct	T2-mapping
30144512	Effect of weight change on progression of knee OA structural features assessed by MRI in overweight and obese women	Landsmeer MLA, de Vos BC, van der Plas P, van Middelkoop M, Vroegindeweij D, Bindels PJE, Oei EHG, Bierma-Zeinstra SMA, Runhaar J.	Osteoarthritis Cartilage. 2018 Dec	MOAKS
30109404	Intra-articular injection of autologous adipose-derived stromal vascular fractions for knee osteoarthritis: a double-blind randomized self-controlled trial	Hong Z, Chen J, Zhang S, Zhao C, Bi M, Chen X, Bi Q.	Int Orthop. 2019 May	WORMS, MOCART
30102447	Delayed gadolinium-enhanced MRI of menisci and cartilage (dGEMRIM/dGEMRIC) in obese patients with knee osteoarthritis: Cross-sectional study of 85 obese patients with intra-articular administered gadolinium contrast	Hangaard S, Gudbergsen H, Daugaard CL, Bliddal H, Nybing JD, Nieminen MT, Casula V, Tiderius CJ, Boesen M.	J Magn Reson Imaging. 2018 Dec	i.a. dGEMRIM, dGEMRIC
30049269	Associations among knee muscle strength, structural damage, and pain and mobility in individuals with osteoarthritis and symptomatic meniscal tear	Luc-Harkey BA, Safran-Norton CE, Mandl LA, Katz JN, Losina E.	BMC Musculoskelet Disord. 2018 Jul 27	cartilage volume, cartilage defects, bone marrow lesions, quantitative measurement of signal intensity
30044537	Association Between Quantitatively Measured Infrapatellar Fat Pad High Signal-Intensity Alteration and Magnetic Resonance Imaging-Assessed Progression of Knee Osteoarthritis	Han W, Aitken D, Zheng S, Wluka AE, Zhu Z, Blizzard L, Winzenberg T, Cicuttini F, Jones G, Ding C.	Arthritis Care Res (Hoboken). 2019 May	MOAKS
30021646	A protocol for a multicentre, randomised, double-blind, placebo-controlled trial to compare the effect of annual infusions of zoledronic acid to placebo on knee structural change and knee pain over 24 months in knee osteoarthritis patients - ZAP2	Aitken D, Laslett LL, Cai G, Hill C, March L, Wluka AE, Wang Y, Blizzard L, Cicuttini F, Jones G.	BMC Musculoskelet Disord. 2018 Jul 18	cartilage volume, BML volume	Study Protocol
29958916	Changes in synovial fluid and serum concentrations of cartilage oligomeric matrix protein over 5 years after anterior cruciate ligament rupture: an exploratory analysis in the KANON trial	Struglics A, Larsson S, Pramhed A, Frobell R, Swärd P.	Osteoarthritis Cartilage. 2018 Oct	MRI not used as an outcome parameter	Knee-MRI not used as an outcome parameter
29868449	Enhancing treatment of osteoarthritis knee pain by boosting expectancy: A functional neuroimaging study	Kong J, Wang Z, Leiser J, Minicucci D, Edwards R, Kirsch I, Wasan AD, Lang C, Gerber J, Yu S, Napadow V, Kaptchuk TJ, Gollub RL.	Neuroimage Clin. 2018 Feb 28	MRI not used as an outcome parameter	Knee-MRI not used as an outcome parameter
29865924	Poor outcome after a surgically treated chondral injury on the medial femoral condyle: early evaluation with dGEMRIC and 17-year radiographic and clinical follow-up in 16 knees	Tjörnstrand J, Neuman P, Lundin B, Svensson J, Dahlberg LE, Tiderius CJ.	Acta Orthop. 2018 Aug	dGEMRIC-Index
29847145	Operative Repair of Medial Patellofemoral Ligament Injury Versus Knee Brace in Children With an Acute First-Time Traumatic Patellar Dislocation: A Randomized Controlled Trial	Askenberger M, Bengtsson Moström E, Ekström W, Arendt EA, Hellsten A, Mikkelsen C, Janarv PM.	Am J Sports Med. 2018 Aug	MRI not used as an outcome parameter	Knee-MRI not used as an outcome parameter
29726627	Relationship Between Patient-Reported Swelling and Magnetic Resonance Imaging-Defined Effusion-Synovitis in Patients With Meniscus Tears and Knee Osteoarthritis	MacFarlane LA, Yang H, Collins JE, Guermazi A, Mandl LA, Levy BA, Marx RG, Safran-Norton CE, Losina E, Katz JN		MRI-identified effusion-synovitis
29725747	No difference in mid-term survival and clinical outcome between patient-specific and conventional instrumented total knee arthroplasty: a randomized controlled trial	Schotanus MGM, Boonen B, van der Weegen W, Hoekstra H, van Drumpt R, Borghans R, Vos R, van Rhijn L, Kort NP.	Knee Surg Sports Traumatol Arthrosc. 2019 May	MRI not used as an outcome parameter	Knee-MRI not used as an outcome parameter
29667733	Longitudinal analysis of tibiofemoral cartilage contact area and position in ACL reconstructed patients	Chen E, Amano K, Pedoia V, Souza RB, Ma CB, Li X.	J Orthop Res. 2018 Oct	T1ρ and T2 relaxation times, contact area and centroid position
29664106	Effect of therapeutic exercise on knee osteoarthritis after intra-articular injection of botulinum toxin type A, hyaluronate or saline: A randomized controlled trial	Bao X, Tan JW, Flyzik M, Ma XC, Liu H, Liu HY.	J Rehabil Med. 2018 Jun 15	MRI not used as an outcome parameter	Knee-MRI not used as an outcome parameter
29641281	A Multicenter, Double-Blind, Phase III Clinical Trial to Evaluate the Efficacy and Safety of a Cell and Gene Therapy in Knee Osteoarthritis Patients	Kim MK, Ha CW, In Y, Cho SD, Choi ES, Ha JK, Lee JH, Yoo JD, Bin SI, Choi CH, Kyung HS, Lee MC.	Hum Gene Ther Clin Dev. 2018 Mar	WORMS, bone area, cartilage thickness
29589086	Subchondral stem cell therapy versus contralateral total knee arthroplasty for osteoarthritis following secondary osteonecrosis of the knee	Hernigou P, Auregan JC, Dubory A, Flouzat-Lachaniette CH, Chevallier N, Rouard H.	Int Orthop. 2018 Nov	BML volumes, cartilage volume
29565642	Matrix-Applied Characterized Autologous Cultured Chondrocytes Versus Microfracture: Five-Year Follow-up of a Prospective Randomized Trial	Brittberg M, Recker D, Ilgenfritz J, Saris DBF		Magnetic resonance imaging (MRI) evaluation of structural repair
29499289	The effect of intra-articular glucocorticosteroids and exercise on symptoms and bone marrow lesions in knee osteoarthritis: a secondary analysis of results from a randomized controlled trial	Nielsen FK, Boesen M, Jurik AG, Bliddal H, Nybing JD, Ellegaard K, Bartholdy C, Bandak E, Henriksen M.	Osteoarthritis Cartilage. 2018 Jul	BML volume
29493355	A cost-effective cell- and matrix-based minimally invasive single-stage chondroregenerative technique developed with validated vertical translation methodology	Shetty AA, Kim SJ, Ahmed S, Trattnig S, Kim SA, Jang HJ.	Ann R Coll Surg Engl. 2018 Mar	MOCART
29420232	Better outcome from arthroscopic partial meniscectomy than skin incisions only? A sham-controlled randomised trial in patients aged 35-55 years with knee pain and an MRI-verified meniscal tear	Roos EM, Hare KB, Nielsen SM, Christensen R, Lohmander LS.	BMJ Open. 2018 Feb 2	MRI-confirmed medial meniscus lesion	Knee-MRI for Diagnosis
29417902	Human adipose-derived mesenchymal stem cells for osteoarthritis: a pilot study with long-term follow-up and repeated injections	Song Y, Du H, Dai C, Zhang L, Li S, Hunter DJ, Lu L, Bao C.	Regen Med. 2018 Apr	cartilage volume
29417694	Inferring distinct mechanisms in the absence of subjective differences: Placebo and centrally acting analgesic underlie unique brain adaptations	Tétreault P, Baliki MN, Baria AT, Bauer WR, Schnitzer TJ, Apkarian AV.	Hum Brain Mapp. 2018 May	MRI not used as an outcome parameter	Knee-MRI not used as an outcome parameter
29280031	Estimation of the Effect of Body Weight on the Development of Osteoarthritis Based on Cumulative Stresses in Cartilage: Data from the Osteoarthritis Initiative	Klets O, Mononen ME, Liukkonen MK, Nevalainen MT, Nieminen MT, Saarakkala S, Korhonen RK.	Ann Biomed Eng. 2018 Feb	MOAKS
29253326	Tendinous tissue properties after short- and long-term functional overload: Differences between controls, 12 weeks and 4 years of resistance training	Massey GJ, Balshaw TG, Maden-Wilkinson TM, Folland JP.	Acta Physiol (Oxf). 2018 Apr	MRI measurement of ligaments	Unclear or non-OA-associated outcome
29161930	No radiological and clinical advantages with patient-specific positioning guides in total knee replacement	Van Leeuwen JAMJ, Snorrason F, Röhrl SM.	Acta Orthop. 2018 Feb	MRI not used as an outcome parameter	Knee-MRI not used as an outcome parameter
29110109	Can we have an overall osteoarthritis severity score for the patellofemoral joint using magnetic resonance imaging? Reliability and validity	Kobayashi S, Peduto A, Simic M, Fransen M, Refshauge K, Mah J, Pappas E.	Clin Rheumatol. 2018 Apr	MOAKS, MRI-based K&L score
29025005	Correlation of Pain Reduction with fMRI BOLD Response in Osteoarthritis Patients Treated with Paracetamol: Randomized, Double-Blind, Crossover Clinical Efficacy Study	Yue Y, Collaku A.	Pain Med. 2018 Feb 1	MRI not used as an outcome parameter	Knee-MRI not used as an outcome parameter
29016185	Clinical Outcomes of Knee Osteoarthritis Treated With an Autologous Protein Solution Injection: A 1-Year Pilot Double-Blinded Randomized Controlled Trial	Kon E, Engebretsen L, Verdonk P, Nehrer S, Filardo G.	Am J Sports Med. 2018 Jan	MOAKS
28783969	Treatment of knee osteoarthritis: platelet-derived growth factors vs. hyaluronic acid. A randomized controlled trial	Lisi C, Perotti C, Scudeller L, Sammarchi L, Dametti F, Musella V, Di Natali G.	Clin Rehabil. 2018 Mar	Shahriaree Classification System–modified (like Outerbridge)
